# Supplementary material for: Serological Evidence That SARS-CoV-2 Has Not Emerged in Deer in Germany or Austria during the COVID-19 Pandemic
Source: Microorganisms. 2022 Mar 30;10(4):748. doi: 10.3390/microorganisms10040748 (PMC9031146; doi:10.3390/microorganisms10040748)
Supplement: Supplementary file 1 [file microorganisms-10-00748-s001.zip]

Archive with 3 entries (2 files):
- microorganisms-1654981 Suppl final/
- microorganisms-1654981 Suppl final/microorganisms-1654981 Figure S1.pdf
- microorganisms-1654981 Suppl final/microorganisms-1654981 Table S1.xlsx
